# Supplementary material for: Composites of Polylactic Acid with Diatomaceous Earth for 3D-Printing Biocompatible Scaffolds: A Systematic Study of Their Mechanical, Thermal, and Biocompatibility Properties
Source: Bioengineering (Basel). 2024 Oct 24;11(11):1059. doi: 10.3390/bioengineering11111059 (PMC11591056; doi:10.3390/bioengineering11111059)
Supplement: Supplementary file 1 [file bioengineering-11-01059-s001.zip]

Archive with 1 entries (1 files):
- bioengineering-3108739-supplementary.pdf
